# Supplementary material for: Preparation and Boron Removal Performance of Glycidol Modified PANI Nanorods: An Optimization Study Based on Response Surface Methodology
Source: Polymers (Basel). 2023 Jan 15;15(2):459. doi: 10.3390/polym15020459 (PMC9864539; doi:10.3390/polym15020459)
Supplement: Supplementary file 1 [file polymers-15-00459-s001.zip]

Archive with 1 entries (1 files):
- polymers-2089332-supplementary.pdf
